# Supplementary material for: Adapting the Trauma History Questionnaire for use in a population of homeless people with severe mental illness in Tamil Nadu, India: qualitative study
Source: BJPsych Open. 2021 Jul 5;7(4):e122. doi: 10.1192/bjo.2021.952 (PMC8280791; doi:10.1192/bjo.2021.952)
Supplement: Supplementary file 1 [file S2056472421009522sup001.zip]

Archive with 2 entries (2 files):
- THQ-MV English Version.pdf
- THQ-MV_Tamil_Version.pdf
